# Supplementary material for: Sex-Specific Anti-Inflammatory Effects of a Ketogenic Diet in a Mouse Model of Allergic Airway Inflammation
Source: Int J Mol Sci. 2025 Mar 26;26(7):3046. doi: 10.3390/ijms26073046 (PMC11989016; doi:10.3390/ijms26073046)
Supplement: Supplementary file 1 [file ijms-26-03046-s001.zip]

Archive with 1 entries (1 files):
- ijms-3536891-supplementary (for conversion) v3.pdf
